# Supplementary material for: Perfluoropropionic Acid (CF3CF2C(O)OH): Three Conformations and Dimer Formation
Source: Molecules. 2025 Apr 23;30(9):1887. doi: 10.3390/molecules30091887 (PMC12073299; doi:10.3390/molecules30091887)
Supplement: Supplementary file 1 [file molecules-30-01887-s001.zip]

Archive with 1 entries (1 files):
- molecules-3557904-supplementary.pdf
